# Supplementary material for: Development of Human Carbonic Anhydrase II Heterobifunctional Degraders
Source: J Med Chem. 2023 Feb 3;66(4):2789–803. doi: 10.1021/acs.jmedchem.2c01843 (PMC9969396; doi:10.1021/acs.jmedchem.2c01843)
Supplement: Supplementary file 2 — jm2c01843_si_002.csv [file jm2c01843_si_002.csv]

Compound	SMILE	hCAII IC50 (nM)
1	O=C1N(C2CCC(NC2=O)=O)C(C3=CC=CC(NCCOCCNC(C4=CC=C(S(N)(=O)=O)C=C4)=O)=C31)=O	48±5
2	O=C1N(C2CCC(NC2=O)=O)C(C3=CC=CC(NCCOCCOCCNC(C4=CC=C(S(N)(=O)=O)C=C4)=O)=C31)=O	37±5
3	O=C1N(C2CCC(NC2=O)=O)C(C3=CC=CC(NCCOCCOCCOCCNC(C4=CC=C(S(N)(=O)=O)C=C4)=O)=C31)=O	41±5
4	O=C1N(C2CCC(NC2=O)=O)C(C3=CC=CC(NCCCOCCCCOCCCNC(C4=CC=C(S(N)(=O)=O)C=C4)=O)=C31)=O	<20
5	O=C1N(C2CCC(NC2=O)=O)C(C3=CC=CC(NCCCOCCOCCOCCCNC(C4=CC=C(S(N)(=O)=O)C=C4)=O)=C31)=O	<20
6	O=C(NCCOCCNC(CC1(C[C@H]2C3)C[C@@H](C2)C[C@@H]3C1)=O)C4=CC=C(S(N)(=O)=O)C=C4	57±5
7	O=C(NCCOCCOCCNC(CC1(C[C@H]2C3)C[C@@H](C2)C[C@@H]3C1)=O)C4=CC=C(S(N)(=O)=O)C=C4	<20
8	O=C(NCCOCCOCCOCCNC(CC1(C[C@H]2C3)C[C@@H](C2)C[C@@H]3C1)=O)C4=CC=C(S(N)(=O)=O)C=C4	28±4
9	O=C(NCCCOCCCCOCCCNC(CC1(C[C@H]2C3)C[C@@H](C2)C[C@@H]3C1)=O)C4=CC=C(S(N)(=O)=O)C=C4	35±5
10	O=C(NCCCOCCOCCOCCCNC(CC1(C[C@H]2C3)C[C@@H](C2)C[C@@H]3C1)=O)C4=CC=C(S(N)(=O)=O)C=C4	<20
11	O=C1N(C2CCC(NC2=O)=O)C(C3=CC=CC(NCCCCCCCCCCCCNC(C4=CC=C(S(N)(=O)=O)C=C4)=O)=C31)=O
13	COCCNC(C1=CC=C(S(N)(=O)=O)C=C1)=O	58±8
16	O=C(C1=CC=C(S(C)(=O)=O)C=C1)NCCCOCCCCOCCCNC2=CC=CC(C(N3C4CCC(NC4=O)=O)=O)=C2C3=O
17	O=C(C1=CC=C(S(N)(=O)=O)C=C1)NCCCOCCCCOCCCNC2=CC=CC(C(N3C4CCC(N(C)C4=O)=O)=O)=C2C3=O
18	O=C(C1=CC=C(S(C)(=O)=O)C=C1)NCCCOCCOCCOCCCNC2=CC=CC(C(N3C4CCC(NC4=O)=O)=O)=C2C3=O
19	O=C(C1=CC=C(S(N)(=O)=O)C=C1)NCCCOCCOCCOCCCNC2=CC=CC(C(N3C4CCC(N(C)C4=O)=O)=O)=C2C3=O
